# Supplementary material for: Continuous chest compressions are associated with higher peak inspiratory pressures when compared to 30:2 in an experimental cardiac arrest model
Source: Intensive Care Med Exp. 2023 Nov 8;11:75. doi: 10.1186/s40635-023-00559-7 (PMC10632261; doi:10.1186/s40635-023-00559-7)
Supplement: Supplementary file 6 — Additional file 6. Mixed models performance. [file 40635_2023_559_MOESM6_ESM.xlsx]

## Sheet: Blad1
	Akaike's information criterion (AIC)
Covariance matrix	MaxArt	CPP	MaxCVP	PECO2	pao2	paco2	Lactate	pH	PIF	PIP	Vti	MV	Vti/kg	Ti	minArt	minCVP
AR(1)	1993	1596	2384	1389	734	452	142	-212	1864	1609	2688	4082	827	-815	1340	1302
AR(1)Heterogeneous	1899	1457	2165	1357	732.3	451.9	146	-206	1833	1591	2554	3847	657	-930	1317	1146
Arma (1,1)	1992	1594	2372	1391	732.1	454	142	-211	1826	1546	2676	4075	824	-825	1322	1275
CS	2336	1775	2614	1742	756.8	467	172	-199	1888	1588	2742	4117	894	-755	1749	1686
CS Heterogeneous	2254	1738	2524	1717	749	467	162	-193	1855	1570	2568	3875	662	-892	1768	1586
CS Correlation metric	2336	1775	2614	1742	756.8	459	172	-199	1888	1588	2742	4117	894	-755	1749	1686
Diagonal	2962	2131	2780	2055	769	488	199	-172	2064	1963	2773	3967	782	-715	2018	2020
Ante-dependence: First order	1833	1310	2101	1296	690	441	120	-214	1834	1589	2557	3859	663	-925	1299	1035
Unstructured	2707	1083	2182	1579	678.4	446	125	-220	1729	1689	2307	3775	559	-1065	979	1813
Warnings
The final Hessian matrix is not positive definite although all convergence criteria are satisfied. The MIXED procedure continues despite this warning. Validity of subsequent results cannot be ascertained.
